# Supplementary material for: Safety and Seroconversion of Immunotherapies against SARS-CoV-2 Infection: A Systematic Review and Meta-Analysis of Clinical Trials
Source: Pathogens. 2021 Nov 24;10(12):1537. doi: 10.3390/pathogens10121537 (PMC8706687; doi:10.3390/pathogens10121537)
Supplement: Supplementary file 1 [file pathogens-10-01537-s001.zip]

Archive with 4 entries (3 files):
- pathogens-1436034 final supplementary/
- pathogens-1436034 final supplementary/supplementary figures V3.pdf
- pathogens-1436034 final supplementary/Supplementary table 1.pdf
- pathogens-1436034 final supplementary/Supplementary table 2.pdf
